# Supplementary material for: Administration of Bicarbonate Protects Mitochondria, Rescues Retinal Ganglion Cells, and Ameliorates Visual Dysfunction Caused by Oxidative Stress
Source: Antioxidants (Basel). 2024 Jun 19;13(6):743. doi: 10.3390/antiox13060743 (PMC11200884; doi:10.3390/antiox13060743)
Supplement: Supplementary file 1 [file antioxidants-13-00743-s001.zip]

Archive with 4 entries (4 files):
- antioxidants-3033525-supplementary.pdf
- Video S1.mp4
- Video S2.mp4
- Video S3.mp4
